# Supplementary material for: Molecular Detection of Tick-Borne Bacteria from Amblyomma (Acari: Ixodidae) Ticks Collected from Reptiles in South Africa
Source: Microorganisms. 2022 Sep 28;10(10):1923. doi: 10.3390/microorganisms10101923 (PMC9607068; doi:10.3390/microorganisms10101923)
Supplement: Supplementary file 1 [file microorganisms-10-01923-s001.zip]

Archive with 4 entries (2 files):
- microorganisms-1924076-supplementary/
- microorganisms-1924076-supplementary/SUPP/
- microorganisms-1924076-supplementary/SUPP/microorganisms-1924076-supplementary.pdf
- microorganisms-1924076-supplementary/SUPP/S1 supplementary - Tick bacteria data.xlsx
