# Supplementary material for: Molecular Detection of Tick-Borne Bacteria from Amblyomma (Acari: Ixodidae) Ticks Collected from Reptiles in South Africa
Source: Microorganisms. 2022 Sep 28;10(10):1923. doi: 10.3390/microorganisms10101923 (PMC9607068; doi:10.3390/microorganisms10101923)
Supplement: Supplementary file 1 [file microorganisms-10-01923-s001.zip › microorganisms-1924076-supplementary/SUPP/S1 supplementary - Tick bacteria data.xlsx]

## Sheet: Sheet1
Tick species	Sex/life stage	16S bacteria	Rickettsia ompA gene	Rickettsia gltA	Borrelia Flagellin gene	Borellia 16S gene	Coxiella16S	Coxiella 23S
Amblyomma marmoreum	Male	-	-	-	-	-	+	+
Amblyomma marmoreum	Male	-	-	-	+	+	+	+
Amblyomma marmoreum	Male	-	-	-	+	+	+	+
Amblyomma marmoreum	Male	-	-	-	+	+	-	-
Amblyomma marmoreum	Male	-	-	-	+	+	-	-
Amblyomma marmoreum	Male	-	-	-	+	+	+	+
Amblyomma marmoreum	Male	-	-	-	-	-	+	+
Amblyomma marmoreum	Male	-	-	-	-	-	+	+
Amblyomma marmoreum	Male	-	-	-	-	-	+	+
Amblyomma marmoreum	Male	-	-	-	-	-	+	+
Amblyomma marmoreum	Male	-	-	-	-	-	+	+
Amblyomma marmoreum	Male	-	-	-	-	-	+	+
Amblyomma marmoreum	Male	-	-	-	-	-	+	+
Amblyomma marmoreum	Male	-	-	-	-	-	+	+
Amblyomma marmoreum	Male	-	-	-	-	-	+	+
Amblyomma marmoreum	Male	-	-	-	+	+	+	+
Amblyomma marmoreum	Male	-	-	-	-	-	+	+
Amblyomma marmoreum	Male	-	-	-	-	-	+	+
Amblyomma marmoreum	Male	-	-	-	-	-	+	+
Amblyomma marmoreum	Male	-	-	-	+	+	-	-
Amblyomma marmoreum	Male	-	-	-	+	+	+	+
Amblyomma marmoreum	Male	-	-	-	+	+	+	+
Amblyomma marmoreum	Male	-	-	-	+	+	+	+
Amblyomma marmoreum	Male	-	-	-	-	-	+	+
Amblyomma marmoreum	Male	-	-	-	-	-	+	+
Amblyomma marmoreum	Male	-	-	-	-	-	+	+
Amblyomma marmoreum	Male	-	-	-	-	-	+	+
Amblyomma marmoreum	Male	-	-	-	-	-	+	+
Amblyomma marmoreum	Male	-	-	-	-	-	+	+
Amblyomma marmoreum	Male	-	-	-	-	-	+	+
Amblyomma marmoreum	Male	-	-	-	-	-	+	+
Amblyomma marmoreum	Male	-	-	-	-	-	-	-
Amblyomma marmoreum	Male	-	-	-	-	-	-	-
Amblyomma marmoreum	Male	-	-	-	-	-	-	-
Amblyomma marmoreum	Male	-	-	-	-	-	-	-
Amblyomma marmoreum	Male	-	-	-	-	-	-	-
Amblyomma marmoreum	Male	-	-	-	-	-	-	-
Amblyomma marmoreum	Male	-	-	-	-	-	-	-
Amblyomma marmoreum	Male	-	-	-	-	-	-	-
Amblyomma marmoreum	Male	-	-	-	-	-	-	-
Amblyomma marmoreum	Male	-	-	-	-	-	-	-
Amblyomma marmoreum	Male	-	-	-	-	-	-	-
Amblyomma marmoreum	Male	-	-	-	-	-	-	-
Amblyomma marmoreum	Male	-	-	-	-	-	-	-
Amblyomma marmoreum	Male	-	-	-	-	-	-	-
Amblyomma marmoreum	Male	-	-	-	-	-	-	-
Amblyomma marmoreum	Male	-	-	-	-	-	-	-
Amblyomma marmoreum	Male	-	-	-	-	-	-	-
Amblyomma marmoreum	Male	-	-	-	-	-	-	-
Amblyomma marmoreum	Male	-	-	-	-	-	-	-
Amblyomma marmoreum	Male	-	-	-	-	-	-	-
Amblyomma marmoreum	Male	-	-	-	-	-	-	-
Amblyomma marmoreum	Male	-	-	-	-	-	-	-
Amblyomma marmoreum	Male	-	-	-	-	-	-	-
Amblyomma marmoreum	Male	-	-	-	-	-	-	-
Amblyomma marmoreum	Male	-	-	-	-	-	-	-
Amblyomma marmoreum	Male	-	-	-	-	-	-	-
Amblyomma marmoreum	Male	-	-	-	-	-	-	-
Amblyomma marmoreum	Male	-	-	-	-	-	-	-
Amblyomma marmoreum	Male	-	-	-	-	-	-	-
Amblyomma marmoreum	Male	-	-	-	-	-	-	-
Amblyomma marmoreum	Male	-	-	-	-	-	-	-
Amblyomma marmoreum	Male	-	-	-	-	-	+	-
Amblyomma marmoreum	Male	-	-	-	-	-	+	-
Amblyomma marmoreum	Male	-	-	-	-	-	+	-
Amblyomma marmoreum	Male	-	-	-	-	-	+	-
Amblyomma marmoreum	Male	-	-	-	-	-	+	-
Amblyomma marmoreum	Male	-	-	-	-	-	+	-
Amblyomma marmoreum	Male	-	-	-	-	-	+	-
Amblyomma marmoreum	Male	-	-	-	-	-	+	+
Amblyomma marmoreum	Male	-	-	-	-	-	+	+
Amblyomma marmoreum	Male	-	-	-	-	-	-	-
Amblyomma marmoreum	Male	-	-	-	-	-	+	+
Amblyomma marmoreum	Male	-	-	-	-	-	-	-
Amblyomma marmoreum	Male	-	-	-	-	-	+	+
Amblyomma marmoreum	Male	-	+	+	-	-	-	-
Amblyomma marmoreum	Male	-	+	+	-	-	-	-
Amblyomma marmoreum	Male	-	-	-	-	-	-	-
Amblyomma marmoreum	Male	-	-	-	-	-	-	-
Amblyomma marmoreum	Male	-	-	-	-	-	-	-
Amblyomma marmoreum	Female	-	+	+	-	-	-	-
Amblyomma marmoreum	Female	-	+	+	-	-	-	-
Amblyomma marmoreum	Female	-	+	+	-	-	-	-
Amblyomma marmoreum	Female	-	-	-	-	-	-	-
Amblyomma marmoreum	Female	-	-	+	-	-	-	-
Amblyomma marmoreum	Female	-	-	-	-	-	-	-
Amblyomma marmoreum	Female	-	-	+	-	-	-	-
Amblyomma marmoreum	Female	-	-	-	-	-	+	+
Amblyomma marmoreum	Female	-	-	-	-	-	+	+
Amblyomma marmoreum	Female	-	-	-	-	-	+	+
Amblyomma marmoreum	Female	-	-	-	-	-	+	+
Amblyomma marmoreum	Female	-	-	-	-	-	+	+
Amblyomma marmoreum	Female	-	-	-	-	-	+	+
Amblyomma marmoreum	Female	-	-	-	-	-	+	+
Amblyomma marmoreum	Female	-	-	-	-	-	+	+
Amblyomma marmoreum	Female	-	-	-	-	-	+	+
Amblyomma marmoreum	Female	-	-	-	-	-	+	+
Amblyomma marmoreum	Female	-	-	-	-	-	+	+
Amblyomma marmoreum	Female	-	-	-	-	-	+	+
Amblyomma marmoreum	Female	-	-	-	-	-	-	-
Amblyomma marmoreum	Female	-	-	-	-	-	-	-
Amblyomma marmoreum	Larvae	-	-	-	-	-	-	-
Amblyomma marmoreum	Larvae	-	-	-	-	-	-	-
Amblyomma marmoreum	Larvae	-	-	-	-	-	-	-
Amblyomma marmoreum	Larvae	-	-	-	-	-	-	-
Amblyomma marmoreum	Larvae	-	-	-	-	-	+	+
Amblyomma marmoreum	Larvae	-	-	-	-	-	+	+
Amblyomma marmoreum	Larvae	-	-	-	-	-	+	+
Amblyomma marmoreum	Larvae	-	-	-	-	-	+	+
Amblyomma marmoreum	Larvae	-	-	-	-	-	+	+
Amblyomma marmoreum	Larvae	-	-	-	-	-	+	+
Amblyomma marmoreum	Larvae	-	-	-	-	-	+	+
Amblyomma marmoreum	Larvae	-	-	-	-	-	-	-
Amblyomma latum	Male	-	-	-	-	-	-	-
Amblyomma latum	Male	-	-	-	-	-	-	-
Amblyomma latum	Male	-	-	-	-	-	-	-
Amblyomma latum	Male	-	-	-	-	-	-	-
Amblyomma latum	Male	-	-	-	-	-	-	-
Amblyomma latum	Male	-	-	-	-	-	-	-
Amblyomma latum	Male	-	-	-	-	-	-	-
Amblyomma latum	Male	-	-	-	-	-	-	-
Amblyomma latum	Male	-	-	-	-	-	-	-
Amblyomma latum	Male	+	-	-	-	-	-	-
Amblyomma latum	Male	+	-	-	-	-	-	-
Amblyomma latum	Male	-	-	-	-	-	-	-
Amblyomma latum	Male	-	-	-	-	-	-	-
Amblyomma latum	Male	-	-	-	-	-	-	-
Amblyomma latum	Male	-	-	-	-	-	-	-
Amblyomma latum	Male	-	-	-	-	-	-	-
Amblyomma latum	Male	-	-	-	-	-	-	-
Amblyomma latum	Male	-	-	-	-	-	-	-
Amblyomma latum	Male	-	-	-	-	-	-	-
Amblyomma latum	Male	-	-	-	-	-	-	-
Amblyomma latum	Male	-	-	-	-	-	-	-
Amblyomma latum	Male	-	-	-	-	-	-	-
Amblyomma latum	Male	-	-	-	-	-	-	-
Amblyomma latum	Male	-	-	-	-	-	-	-
Amblyomma latum	Male	-	-	-	-	-	-	-
Amblyomma latum	Male	-	-	-	-	-	-	-
Amblyomma latum	Male	-	-	-	-	-	-	-
Amblyomma latum	Male	-	-	-	-	-	-	-
Amblyomma latum	Male	-	-	-	-	-	-	-
Amblyomma latum	Male	-	-	-	-	-	-	-
Amblyomma latum	Male	-	-	-	-	-	-	-
Amblyomma latum	Male	-	-	-	-	-	-	-
Amblyomma latum	Male	-	-	-	-	-	-	-
Amblyomma latum	Male	-	-	-	-	-	-	-
Amblyomma latum	Male	-	-	-	-	-	-	-
Amblyomma latum	Male	-	-	-	-	-	-	-
Amblyomma latum	Male	-	-	-	-	-	-	-
Amblyomma latum	Male	-	-	-	-	-	-	-
Amblyomma latum	Male	-	-	-	-	-	-	-
Amblyomma latum	Male	-	-	-	-	-	-	-
Amblyomma latum	Female	-	-	-	-	-	-	-
Amblyomma latum	Female	-	-	-	-	-	-	-
Amblyomma latum	Female	-	-	-	-	-	-	-
Amblyomma exornatum	Male	-	-	-	-	-	+	+
Amblyomma exornatum	Male	-	-	-	-	-	+	+
Amblyomma exornatum	Male	-	-	-	-	-	+	+
Amblyomma exornatum	Male	-	-	-	-	-	+	+
Amblyomma exornatum	Male	-	-	-	-	-	+	+
Amblyomma exornatum	Male	-	-	-	-	-	+	-
Amblyomma exornatum	Male	-	-	-	-	-	+	+
Amblyomma exornatum	Male	-	-	-	-	-	+	-
Amblyomma exornatum	Male	-	-	-	-	-	+	-
Amblyomma exornatum	Male	-	-	-	-	-	-	-
Amblyomma exornatum	Male	-	-	-	-	-	-	-
Amblyomma exornatum	Male	-	-	-	-	-	-	-
Amblyomma exornatum	Male	-	-	-	-	-	-	-
Amblyomma exornatum	Male	-	-	-	-	-	-	-
Amblyomma exornatum	Male	-	-	-	-	-	-	-
Amblyomma exornatum	Male	-	-	-	-	-	-	-
Amblyomma exornatum	Male	-	-	-	-	-	-	-
Amblyomma exornatum	Male	-	-	-	-	-	-	-
Amblyomma exornatum	Male	-	-	-	-	-	-	-
Amblyomma exornatum	Male	-	-	-	-	-	-	-
Amblyomma exornatum	Male	-	-	-	-	-	-	-
Amblyomma exornatum	Male	-	-	-	-	-	-	-
Amblyomma exornatum	Male	-	-	-	-	-	-	-
Amblyomma exornatum	Male	-	-	-	-	-	-	-
Amblyomma exornatum	Male	-	-	-	-	-	-	-
Amblyomma exornatum	Male	-	-	-	-	-	-	-
Amblyomma exornatum	Male	-	-	-	-	-	-	-
Amblyomma exornatum	Male	-	-	-	-	-	-	-
Amblyomma exornatum	Male	-	-	-	-	-	-	-
Amblyomma exornatum	Male	-	-	-	-	-	-	-
Amblyomma exornatum	Male	-	-	-	-	-	-	-
Amblyomma exornatum	Male	-	-	-	-	-	-	-
Amblyomma exornatum	Male	-	-	-	-	-	-	-
Amblyomma exornatum	Male	-	-	-	-	-	-	-
Amblyomma exornatum	Male	-	-	-	-	-	+	+
Amblyomma exornatum	Male	-	-	-	-	-	+	+
Amblyomma exornatum	Female	-	-	-	-	-	+	+
Amblyomma sylvaticum	Male	+	+	+	-	-	-	-
Amblyomma sylvaticum	Male	-	+	+	-	-	-	-
Amblyomma sylvaticum	Male	-	+	+	-	-	-	-
Amblyomma sylvaticum	Male	-	+	+	-	-	-	-
Amblyomma sylvaticum	Male	-	+	+	-	-	-	-
Amblyomma sylvaticum	Male	-	+	+	-	-	-	-
Amblyomma sylvaticum	Male	-	-	-	-	-	-	-
Amblyomma sylvaticum	Male	-	-	-	-	-	-	-
Amblyomma sylvaticum	Male	-	-	-	-	-	-	-
Amblyomma sylvaticum	Male	-	-	-	-	-	-	-
Amblyomma sylvaticum	Male	-	-	-	-	-	-	-
Amblyomma sylvaticum	Male	-	-	-	-	-	-	-
Amblyomma sylvaticum	Male	-	-	-	-	-	-	-
Amblyomma sylvaticum	Male	-	-	-	-	-	-	-
Amblyomma sylvaticum	Male	-	-	-	-	-	-	-
Amblyomma sylvaticum	Male	-	-	-	-	-	-	-
Amblyomma sylvaticum	Male	-	-	-	-	-	+	+
Amblyomma sylvaticum	Male	-	-	-	-	-	+	+
Amblyomma sylvaticum	Male	-	-	-	-	-	+	+
Amblyomma sylvaticum	Male	-	+	-	-	-	+	+
Amblyomma sylvaticum	Male	-	+	-	-	-	+	+
Amblyomma sylvaticum	Male	-	-	-	-	-	+	+
Amblyomma sylvaticum	Male	-	-	-	-	-	+	+
Amblyomma sylvaticum	Male	-	-	-	-	-	+	+
Amblyomma sylvaticum	Male	-	-	-	-	-	+	-
Amblyomma sylvaticum	Male	-	-	-	-	+	-	-
Amblyomma sylvaticum	Male	-	-	-	-	+	-	-
Amblyomma sylvaticum	Male	-	-	-	-	-	+	-
Amblyomma sylvaticum	Male	-	-	-	-	-	+	-
Amblyomma sylvaticum	Male	-	-	-	-	-	+	-
Amblyomma sylvaticum	Male	-	-	-	-	-	+	-
Amblyomma sylvaticum	Male	-	-	-	-	-	+	-
Amblyomma sylvaticum	Male	-	-	-	-	-	+	-
Amblyomma sylvaticum	Male	-	-	-	-	-	+	-
Amblyomma sylvaticum	Male	-	-	-	-	-	+	-
Amblyomma sylvaticum	Male	-	-	-	-	-	+	-
Amblyomma sylvaticum	Male	-	-	-	-	-	+	-
Amblyomma sylvaticum	Male	-	-	-	-	-	+	-
Amblyomma sylvaticum	Male	-	-	-	-	-	+	-
Amblyomma sylvaticum	Male	-	-	-	-	-	+	-
Amblyomma sylvaticum	Male	-	-	-	-	+	+	-
Amblyomma sylvaticum	Male	-	-	-	-	-	+	+
Amblyomma sylvaticum	Male	-	-	-	-	+	+	+
Amblyomma sylvaticum	Male	-	-	-	-	-	+	+
Amblyomma sylvaticum	Male	-	-	-	-	-	+	+
Amblyomma sylvaticum	Male	-	-	-	-	-	+	+
Amblyomma sylvaticum	Male	-	-	-	-	-	+	-
Amblyomma sylvaticum	Male	-	-	-	-	-	+	-
Amblyomma sylvaticum	Male	-	-	-	-	-	+	-
Amblyomma sylvaticum	Female	-	+	+	-	-	-	-
Amblyomma sylvaticum	Female	-	+	+	-	-	-	-
Amblyomma sylvaticum	Female	-	+	+	-	-	-	-
Amblyomma sylvaticum	Female	-	+	+	-	-	-	-
Amblyomma sylvaticum	Female	-	-	-	-	-	+	+
Amblyomma sylvaticum	Female	-	-	-	-	-	-	-
Amblyomma sylvaticum	Female	-	+	+	-	-	-	-
Amblyomma sylvaticum	Female	-	-	+	-	-	-	-
Amblyomma sylvaticum	Female	-	+	+	-	-	-	-
Amblyomma sylvaticum	Female	-	-	-	-	-	+	-
Amblyomma sylvaticum	Female	-	-	-	-	-	+	-
